# Supplementary material for: The effect of quality culture on service quality of public and private Universities: A comparative analysis
Source: PLoS One. 2023 Apr 13;18(4):e0283679. doi: 10.1371/journal.pone.0283679 (PMC10101391; doi:10.1371/journal.pone.0283679)
Supplement: S1 File — (XLSX) [file pone.0283679.s001.xlsx]

## Sheet: Sheet1
University ID	Province	Sector	Department	Gender	Age	Qualification	Designation	QC1	QC2	QC3	QC4	ISQ1	ISQ2	ISQ3	ISQ4	ISQ5	ISQ6	ISQ7	ISQ8	ISQ9	ESQ1	ESQ2	ESQ3	ESQ4	ESQ5	ESQ6
1	6	1	5	1	2	2	3	3	3	4	4	4	4	4	3	4	3	2	2	3	4	2	2	3	2	1
2	6	1	5	1	2	2	3	4	4	4	4	4	4	4	5	3	4	4	4	3	4	4	3	3	3	4
3	6	2	2	1	2	3	5	1	2	3	2	3	3	3	2	2	3	2	2	3	2	2	2	2	3	3
4	7	1	1	1	3	3	5	3	2	2	3	4	5	4	4	4	4	3	3	3	2	2	2	2	3	3
5	7	1	5	2	3	2	3	4	4	5	4	3	4	4	4	3	4	4	4	3	3	3	3	4	4	4
6	2	1	2	1	4	3	2	3	2	1	2	4	4	3	4	4	4	3	2	3	4	4	4	2	2	4
7	4	2	2	1	3	2	5	2	4	2	2	3	3	3	2	2	3	1	3	2	3	2	2	3	3	3
8	7	2	5	2	3	2	3	4	4	4	5	5	5	5	5	5	4	5	5	5	5	5	5	5	5	3
9	7	2	5	1	3	2	3	4	5	5	5	5	5	5	5	5	5	4	4	5	5	5	4	4	4	4
10	5	2	1	1	5	4	1	4	5	5	4	2	3	4	4	4	4	4	4	4	4	4	4	4	2	2
11	4	1	4	1	2	3	5	4	5	5	5	4	4	4	5	5	5	5	5	5	5	5	5	5	5	5
12	1	1	3	1	3	3	5	3	3	3	3	4	4	5	3	3	3	3	3	4	4	4	3	4	3	3
13	1	2	1	1	3	3	5	4	4	2	3	4	4	4	5	5	4	4	4	4	2	5	3	4	4	4
14	6	1	5	1	2	1	6	4	4	4	4	4	4	4	3	4	4	3	3	4	4	3	3	3	3	4
15	2	1	2	1	5	3	5	4	2	2	3	5	5	4	5	4	5	4	4	5	4	4	4	5	4	4
16	7	2	2	1	3	3	5	2	3	4	5	4	4	5	5	5	5	4	4	4	4	4	4	4	4	5
17	4	1	2	1	3	3	5	3	3	4	4	4	4	5	3	2	3	2	4	3	3	2	3	3	3	2
18	4	2	3	1	2	2	5	5	5	5	5	4	5	4	5	5	5	4	5	5	5	5	5	4	5	5
19	4	1	4	1	4	3	2	3	4	2	3	5	5	4	4	4	3	3	3	5	5	3	3	3	3	3
20	2	1	1	1	2	3	2	3	2	2	3	3	3	3	4	4	3	3	3	4	4	3	4	3	4	4
21	2	1	2	1	2	3	2	4	5	5	3	4	4	4	4	4	5	4	4	4	4	4	4	3	4	4
22	5	1	6	2	2	4	5	4	4	4	4	4	4	4	4	4	4	4	4	4	4	4	4	4	4	5
23	2	1	1	2	2	3	5	5	5	5	5	4	4	4	3	2	4	4	4	3	3	4	4	4	3	4
24	5	1	2	1	4	4	1	5	5	5	4	3	4	2	4	3	4	3	4	4	4	4	4	3	4	4
25	7	2	5	1	2	3	3	4	5	4	4	4	4	4	4	4	4	4	5	4	4	4	3	3	4	4
26	7	2	5	1	2	2	3	2	3	2	3	4	4	4	4	4	4	4	4	4	4	5	4	4	4	4
27	3	1	4	1	4	3	1	4	4	4	4	4	4	4	4	4	4	4	3	4	4	4	4	4	4	2
28	6	2	1	1	2	3	5	3	2	3	2	4	4	4	3	4	4	4	3	4	4	4	4	3	4	4
29	4	2	2	1	4	3	5	2	4	4	3	4	4	3	3	3	3	3	3	3	3	3	3	4	2	2
30	6	2	6	1	3	3	2	2	3	3	3	2	3	3	3	3	2	3	3	3	3	3	2	3	3	3
31	6	2	3	1	2	3	2	2	2	2	3	3	2	4	3	2	2	2	2	4	1	2	1	1	3	2
32	6	2	2	1	3	3	2	1	2	1	2	3	3	4	4	3	3	2	3	4	1	2	2	1	1	3
33	7	2	2	1	2	3	5	1	2	2	3	3	3	4	3	2	2	1	2	3	1	2	2	2	2	2
34	6	2	5	1	3	2	3	3	2	3	3	4	4	4	3	4	4	4	3	4	4	4	4	3	4	4
35	5	1	6	2	2	3	5	3	5	5	3	5	5	5	3	5	5	5	2	4	4	3	3	3	3	3
36	6	1	1	1	2	3	5	4	5	4	4	4	4	5	3	2	3	2	4	4	3	2	3	3	3	2
37	4	1	2	1	3	3	5	3	5	5	4	4	4	3	4	4	4	4	4	4	4	4	4	4	4	3
38	4	1	2	1	3	3	5	4	4	5	5	4	4	4	3	2	3	2	3	4	3	2	2	2	3	3
39	7	1	4	1	3	3	2	3	2	3	3	4	5	4	5	4	4	3	3	3	3	4	4	4	4	4
40	6	2	1	2	2	3	5	4	5	2	2	2	3	2	2	2	2	3	2	2	1	2	2	2	2	2
41	6	1	4	1	2	2	5	3	4	3	3	3	5	5	4	4	3	3	3	3	3	2	3	2	2	2
42	5	1	2	1	2	3	5	3	2	2	3	4	5	3	4	4	4	3	3	3	4	2	2	2	3	3
43	6	2	2	1	2	2	5	2	3	3	2	4	4	3	3	2	3	2	2	2	3	2	2	4	1	2
44	7	2	1	1	3	3	5	2	3	4	5	4	4	5	5	5	5	5	5	5	5	5	5	5	4	5
45	6	1	1	1	3	3	5	3	2	3	2	3	4	4	4	3	4	3	3	3	3	3	2	2	2	2
46	6	1	1	1	2	2	5	3	4	3	3	3	4	3	3	3	3	2	3	3	3	5	3	3	4	3
47	6	1	1	1	4	3	5	4	3	3	4	4	4	4	2	2	4	3	4	3	2	3	4	3	3	2
48	6	2	2	1	4	2	5	1	1	2	3	3	3	4	3	2	2	1	2	3	1	2	2	1	1	1
49	5	1	1	2	2	3	5	3	3	4	4	4	3	4	4	4	4	3	4	4	2	4	2	3	4	2
50	4	2	3	1	3	3	2	1	3	2	1	2	2	3	2	2	3	2	3	4	3	3	2	3	3	4
51	5	2	2	1	4	3	5	2	2	3	3	3	3	4	3	2	3	2	3	4	1	3	3	2	2	2
52	1	1	1	1	2	3	5	3	3	4	4	4	3	4	5	5	4	4	5	5	4	4	3	2	3	3
53	6	2	6	2	2	2	5	1	1	2	3	3	3	4	3	2	2	1	2	3	1	2	2	1	1	1
54	4	1	6	1	2	3	5	5	5	5	4	5	5	5	5	5	5	4	3	5	5	4	5	5	5	5
55	6	1	2	2	2	3	5	4	5	5	5	5	5	5	5	5	5	5	5	5	5	5	5	5	5	5
56	5	1	1	1	2	3	5	5	5	5	5	5	5	5	4	4	4	4	3	5	5	5	5	3	3	1
57	5	1	1	1	3	3	5	4	4	4	3	3	3	4	3	3	3	4	3	2	2	4	3	3	3	3
58	5	1	3	1	3	3	5	3	5	5	3	2	4	5	4	3	4	4	3	5	3	4	3	3	3	4
59	6	2	2	1	2	3	5	2	2	3	2	2	2	3	3	3	3	2	3	3	3	3	2	2	2	2
60	5	1	2	1	2	2	5	3	4	4	3	4	4	5	4	4	4	4	4	3	3	4	3	4	4	4
61	7	2	3	2	2	3	5	2	2	3	3	3	3	4	3	2	2	2	2	4	1	3	3	2	1	2
62	4	2	1	1	2	3	5	3	3	3	4	5	5	4	4	4	4	4	4	5	5	4	4	4	5	4
63	5	1	1	2	2	2	5	3	2	2	3	4	4	4	4	4	4	4	4	4	4	4	4	4	3	3
64	6	2	1	2	2	3	5	2	3	2	2	2	2	3	3	2	2	3	2	2	1	2	2	1	2	2
65	6	2	2	2	2	3	5	2	3	4	5	4	4	5	5	5	5	5	5	5	5	5	5	5	4	5
66	6	2	2	1	2	3	5	3	2	2	2	3	3	4	4	3	3	2	3	4	1	2	2	1	1	3
67	6	2	1	2	3	3	5	3	4	4	3	3	3	4	3	3	3	2	4	4	2	4	3	3	2	4
68	7	2	2	1	3	3	2	2	3	3	3	4	4	3	4	3	3	3	3	4	2	4	3	2	2	2
69	6	1	1	2	1	3	5	5	5	5	5	5	3	4	3	4	4	3	4	4	4	3	4	4	2	2
70	7	2	3	1	3	3	5	2	1	3	3	2	2	3	4	4	4	3	3	5	2	3	2	3	2	2
71	5	1	2	1	3	3	5	3	3	4	3	4	4	4	3	3	3	2	3	4	2	4	3	2	1	2
72	6	2	2	2	2	3	2	2	2	3	2	2	2	3	3	3	2	2	2	3	3	3	2	2	2	2
73	5	1	2	1	2	3	5	3	4	5	4	4	5	3	4	4	4	4	4	2	3	5	4	4	2	2
74	6	1	4	1	3	3	5	3	2	3	2	3	2	4	4	3	4	2	3	4	2	3	3	3	2	2
75	4	2	3	1	3	3	5	3	4	4	3	4	3	4	4	3	3	3	4	4	2	4	2	3	4	3
76	5	1	1	1	2	3	5	2	3	4	3	4	4	2	4	4	3	4	4	3	2	4	2	2	2	4
77	6	1	5	1	2	2	6	4	4	4	3	4	4	4	4	4	4	4	4	4	3	4	4	1	3	1
78	4	1	6	1	3	4	4	5	5	5	5	4	4	4	5	4	5	5	5	5	5	4	4	5	4	5
79	5	1	1	2	3	3	5	3	4	4	4	3	3	4	3	3	3	3	3	4	3	3	3	3	3	3
80	7	2	1	2	3	2	5	1	2	2	3	3	3	4	3	3	2	2	2	3	1	2	2	1	1	1
81	6	2	2	1	3	2	5	2	2	3	2	3	3	3	2	2	2	4	2	4	2	2	1	1	2	1
82	4	1	1	2	3	3	2	3	2	3	2	4	4	4	3	3	3	3	2	4	2	3	3	2	3	2
83	6	1	1	1	3	3	5	3	2	4	3	2	3	4	3	3	4	2	3	4	1	2	3	3	3	2
84	6	1	2	1	2	3	5	3	3	3	4	4	4	4	3	4	4	2	4	3	2	4	2	3	3	2
85	7	1	1	1	2	2	5	2	2	3	3	4	4	4	3	4	4	2	3	4	2	3	2	1	1	2
86	7	1	2	1	3	3	2	2	3	5	4	3	4	4	4	4	5	3	4	4	2	4	3	3	3	3
87	5	1	1	1	4	3	5	4	3	4	2	4	4	4	3	3	4	4	4	5	4	4	3	5	3	2
88	5	1	2	1	3	4	2	3	2	2	2	2	2	2	3	2	3	2	2	2	3	2	2	2	2	5
89	7	1	6	1	3	2	2	3	3	5	3	3	4	4	3	4	3	2	3	3	4	3	2	2	1	2
90	7	1	1	2	2	2	5	2	3	3	3	4	3	4	3	3	4	2	3	3	2	2	2	2	1	2
91	6	2	5	2	2	3	3	5	3	3	3	2	2	2	3	4	3	3	3	4	2	3	3	3	3	5
92	6	1	1	2	4	3	5	5	4	4	5	5	5	2	4	4	4	4	4	5	5	5	3	5	5	4
93	6	2	5	1	2	2	3	3	5	4	4	4	4	4	4	4	4	4	4	4	3	4	4	4	4	4
94	7	2	5	1	3	3	3	4	4	4	4	5	5	2	4	3	4	5	5	4	4	5	5	4	4	3
95	7	1	2	1	5	3	1	4	4	5	4	3	4	4	3	3	3	2	3	4	3	3	3	2	2	3
96	6	1	5	1	4	3	3	3	3	4	4	4	4	4	4	4	4	4	4	4	4	4	4	4	4	4
97	7	2	3	1	3	3	2	3	2	3	2	3	4	4	3	3	3	2	2	3	2	3	1	1	2	3
98	7	2	2	1	3	3	2	2	3	4	3	3	3	2	4	4	4	2	4	4	2	2	2	2	2	4
99	4	1	3	1	2	3	5	3	3	4	3	4	4	4	4	4	4	4	4	4	4	4	4	4	4	4
100	4	1	1	2	3	3	5	4	4	4	4	5	5	4	5	5	5	3	4	4	3	4	4	4	4	3
101	5	1	1	1	2	3	5	4	3	4	3	4	4	4	4	4	4	4	4	5	4	4	5	4	4	4
102	5	2	6	1	2	3	4	4	4	3	4	4	4	4	4	4	4	4	4	4	4	4	4	4	4	3
103	4	2	4	1	2	4	5	3	3	3	3	4	4	4	3	3	4	3	3	4	2	3	2	3	3	3
104	6	2	1	2	2	3	5	4	4	4	4	3	4	4	4	4	4	4	4	4	4	4	4	4	4	4
105	7	2	5	1	2	3	3	4	5	4	4	4	5	4	4	4	4	4	4	4	4	4	4	4	4	4
